# Supplementary material for: Rapid and profound decay of inducible and intact HIV genomes in early-treated Thai children
Source: J Clin Invest. 2026 Apr 2;136(11):e198054. doi: 10.1172/JCI198054 (PMC13221237; doi:10.1172/JCI198054)
Supplement: Supporting data values [file jci-136-198054-s073.xlsx]

## Sheet: Samples included
All samples included in the study and distribution to the different Figures
ID participant	Fig1	Fig2	Fig 3	Fig4	Number of Samples in Fig4	Fig5-6	Suppl Fig 1	Suppl Fig 2	Suppl Fig 3	Suppl Fig 4	Suppl Fig 5	Observations
1	4y	4y							4y	4y
2	3y	3y	3y-5y	1y-2y-3y-4y-5y	5			1y-3y	3y	3y
3	2y	2y	2y-4y	1y-2y-3y-4y	4				2y	2y
4	2y	2y							2y	2y
5	1y	1y	1y-5y	1y-2y-3y-4y-5y-8y	6	2y-8y			1y	1y-3y$	2y-8y	$1y stimulated; 3y Unstimulated
6	1y	1y	1y-3y	0y-1y-2y-3y-7y	5				1y	1y
7	1y	1y	1y-3y	0y-1y-2y-3y-5y	5				1y	1y
8	1y	1y					VF		1y	1y - VF
9	2y	2y	2y-4y	0y-1y-2y-3y-4y	5			1y-2y	2y	2y-3y$		$2y stimulated; 3y unstimulated
10	1y	1y	1y-3y	1y-2y-3y-7y	4	7y			1y	1y	7y
11	2y	2y		1y-2y-8y					2y	2y
12	4y	4y		1y-2y-3y-4y-10y		10y			4y	4y	10y
13	3y	3y	3y-5y	0y-1y-2y-3y-4y-5y-8y	7			1y-2y-3y	3y	3y
14	1y	1y		0y-1y-2y	3	0y			1y	1y	0y
15	1y			0y-1y	2				1y
16	1y			0y-1y-2y-3y-4y	5				1y
17	1y						VF		1y	VF
18	1y			0y-1y-2y	3				1y
19	1y			0y-1y-2y	3				1y
20	1y								1y
21	2y			0y-1y-2y-3y-4y	5				2y
22	3y			1y-3y-4y-5y-10y	5				3y
23	3y			1y-3y	2				3y
24						6y					6y
25						2y					2y
26				0y-1y-2y-3y-4y-5y-9y	7	3y-5y-9y				4y	3y-5y-9y
27				1y-2y-3y-4y-5y	5	3y-5y					3y-5y
28				2y-3y-4y	3	2y					2y
29				0y-1y			VF			VF
30				0y-1y-2y-3y-4y-7y-8y	7	0y-2y-3y-7y				2y	0y-2y-3y-7y
33							VF			VF
35				1y-2y-3y	3	2y-3y				2y	2y-3y
36							VF			VF
37				1y-2y-3y-5y		2y-5y					2y-5y
38				1y-2y	2		VF			VF
39				1y-3y-4y-5y	4	3y-5y				3y	3y-5y
40							VF			VF
41				0y-1y		0y					0y
42				1y-2y			VF			VF
44							VF			VF
45				0y-1y-2y-3y-4y-5y	6
46				1y-2y
47				0y-1y-2y-3y-4y-5y-9y	7
48				1y-2y-3y	3
49				0y-1y-2y-3y-4y-7y	6
50				1y-2y-4y-5y-9y		9y					9y
51				1y-3y-4y-5y-10y	5	10y					10y
53				1y-2y-3y-4y-8y	5
54				1y-2y-3y-7y	4
55				0y-1y
56				0y-1y
57				0y-1y-2y	3
58				1y-2y-3y-4y-10y	5
59				0y-1y-2y-3y	4
60				1y-3y-5y	3
61				0y-1y-2y-3y	4
62				0y-1y-6y
63				0y-1y
64				1y-3y-5y
65				1y-6y	2
66							VF			VF
67							VF			VF

## Sheet: Fig1A
ID participants - Visit	Total HIV DNA, per 106 CD4, Undetectable =0	LOD Total HIV DNA	Integrated HIV DNA per 106 CD4, Undetectable =0	LOD Integrated HIV DNA	TILDA, Undetectable =0	LOD TILDA	TILDA-detectable/Undetectable	HIV-Flow, p24+ per 106 CD4	LOD HIV Flow	mQVOA, IUPM, Undetectable =0	LOD mQVOA	mQVOA_ Detectable/ Undetectable
001-4y	135		1027.29		1.4		Detectable	0	0.862069
002-3y	475.597		575.604		8.6		Detectable	0	0.395257
003-2y	22.9163		5.66942		0	1.4	Undetectable	0	1.66667
004-2y	45		95.4808		1.3		Detectable	0	0.169492
005-1y	3842.78		702.4		0	1.4	Undetectable	0	1.02249
006-1y	1090		120.741		9.87128		Detectable	0	0.406504
007-1y	10		0	8	3.1		Detectable	0	0.684932
008-1y	7.75711		0	8	6.2		Detectable	0	1.21065
009-2y	24.3702		24.9282		3.6		Detectable	0	2.34192
010-1y	624.186		26		5.6		Detectable	0	0.510204
011-2y	29		51		1.6		Detectable	0	0.769231
012-4y	188		167		21		Detectable	0	2.09205
013-3y	871.857		188		1.5		Detectable	0	1.49
014-1y	15		4.26767		0	1.6	Undetectable	0	0.56
015-1y	330.04		73.412		1.4		Detectable			0	0.11	Undetectable
016-1y	37.9652		1.94915		0	1.4	Undetectable			0	0.31	Undetectable
017-1y	633.8		41.6961		1.3		Detectable			0	0.3	Undetectable
018-1y	255.382		17.2733		1.4		Detectable			0	0.13	Undetectable
019-1y	162.445		65.2799		0	1.4	Undetectable			0.95		Detectable
020-1y	113.094		11.7321		2.72		Detectable			0	0.08	Undetectable
021-2y	3.41661		0	7	13.3		Detectable			0	0.19	Undetectable
022-3y	0	7	0	12	0	1.4	Undetectable			0	0.24	Undetectable
023-3y	27.2325		4.14322		0	1.4	Undetectable			0	0.082	Undetectable
Undetectable, below LOD

## Sheet: Fig1B
ID participants - Visit	Proportion of TOTAL	Proportion of Integrated	Proportion of TILDA	Proportion of HIV-Flow	Proportion of mQVOA
001-4y	100	760.741	1.03704	0.637037
002-3y	100	121.008	1.80672	0.0840336
003-2y	100	26.087	6.08696	7.26087
004-2y	100	211.111	2.88889	0.377778
005-1y	100	18.267	0.0364299	0.0265418
006-1y	100	11.1009	0.908257	0.0376147
007-1y	100	40	31	6.8
008-1y	100	50	77.5	15.125
009-2y	100	104.167	15	9.75
010-1y	100	4.16667	0.897436	0.0817308
011-2y	100	175.862	5.51724	2.65517
012-4y	100	88.8298	11.1702	1.1117
013-3y	100	21.5596	0.172018	0.170872
014-1y	100	26.6667	10.6667	3.73333
015-1y	100	22.1212	0.424242		0.0333333
016-1y	100	5.26316	3.68421		0.815789
017-1y	100	6.62461	0.205047		0.0473186
018-1y	100	6.66667	0.54902		0.0509804
019-1y	100	40.1235	0.864198		0.58642
020-1y	100	10.6195	2.40708		0.0707965
021-2y	100	233.333	443.333		6.33333
022-3y	100	85.7143	20		3.42857
023-3y	100	14.8148	4.81481		0.303704

## Sheet: Fig1C
	Total HIV DNA	Integrated HIV DNA	TILDA	HIV-Flow/mQVOA
Median	100	27	2.9	0.03
** median obtained from data in Figure 1B
Below LOD

## Sheet: Fig2A
ID participants - Visit	Naïve (% of CD4 T cells)	CM (% of CD4 T cells)	TM (% of CD4 T cells)	EM (% of CD4 T cells)
001-4y	74.8	7.82	7.18	4.79
002-3y	76.7	17.1	3.38	0.77
003-2y	83.6	10.9	0.96	0.67
004-2y	85.9	5.74	2.37	0.89
005-1y	87.4	7.5	1.23	1.14
006-1y	88	4.88	2.51	1.07
007-1y	88.7	7.72	1.03	0.24
008-1y	82	10.5	1.99	1.53
009-2y	88.7	5.98	0.72	0.6
010-1y	87.8	6.18	1.51	0.97
011-2y	85.3	5.63	1.25	2.67
012-4y	72.5	14.6	2.04	2.36
013-3y	75.7	14.1	1.4	0.83
014-1y	79.9	10.4	4.43	0.89

## Sheet: Fig2B
ID participants - Visit	Integrated HIV DNA Naïve per 106 cells	LOD Naïve	Integrated HIV DNA CM per 106 cells	LOD CM	Integrated HIV DNA TM per 106 cells	LOD TM	Integrated HIV DNA EM per 106 cells	LOD EM
001-4y	44.6114		205.673		1252.76		151018
002-3y	64.9385		1687.45		8060.24		10943
003-2y	0	10	115.391		199.417		NEC
004-2y	0	5.56236	147.562		144.012		167.293
005-1y	140.369		17924		15080.7		174170
006-1y	166.784		1182.56		2664.41		592.22
007-1y	0	11	8.25302		NEC		NEC
008-1y	0	14	54.5303		51.4146		11.2769
009-2y	10.2545		275		NEC		NEC
010-1y	8.22215		150.528		105.204		37.4926
011-2y	22.4387		92.4174		225.834		352.221
012-4y	0	46	1149.02		1440.97		3312.58
013-3y	149.353		738.642		NEC		5047.88
014-1y	1.04304		62.8787		79.1547		NEC
*NEC = Not enoug CD4 T cells tested
Undetectable, below LOD

## Sheet: Fig2C
ID participants - Visit	Contribution of Naïve to the integrated HIV reservoir	Contribution of CM to the integrated HIV reservoir	Contribution of TM to the integrated HIV reservoir	Contribution of EM to the integrated HIV reservoir
001-4y	0.4526	0.2181	1.22	98.1
002-3y	7.166	41.515	39.196	12.1
003-2y	0	86.7899	13.21
004-2y	0	63.3415	25.524	11.1
005-1y	3.3722	36.9515	5.099	54.6
006-1y	52.8534	20.7816	24.083	2.3
007-1y	0	100
008-1y	0	82.7247	14.782	2.5
009-2y	35.6126	64.3874
010-1y	39.077	50.3553	8.599	2
011-2y	52.3378	14.2276	7.71913	25.7155
012-4y	0	60.9295	10.677	28.4
013-3y	43.6347	40.1953		16.2
014-1y	7.6603	60.1084	32.231
Contribution of each subset to the Integrated HIV DNA, taking into account the % if subsets (Figure 2A) and the frequency of integrated HIV DNA (Figure 2B)

## Sheet: Fig2D
Left panel	Naïve (% of CD4 T cells)	CM (% of CD4 T cells)	TM (% of CD4 T cells)	EM (% of CD4 T cells)
Mean	83	9.2	2.3	1.4		Mean contribution of each subset to the CD4 T cell pool from Figure 2A
Right panel	Contribution of Naïve to the integrated HIV reservoir	Contribution of CM to the integrated HIV reservoir	Contribution of TM to the integrated HIV reservoir	Contribution of EM to the integrated HIV reservoir
Mean	18.59	51.96	16.82	25.3		Mean contribution of each subset to the Integrated HIV DNA from Figure 2C

## Sheet: Fig3A
ID participants - Visit	Total HIV DNA, per 106 CD4, Undetectable =0 T1	LOD Total HIV DNA T1	Integrated HIV DNA per 106 CD4, Undetectable =0 T1	LOD Integrated HIV DNA T1	TILDA, Undetectable =0 T1	LOD TILDA T1	HIV-Flow, p24+ per 106 CD4 T1	LOD HIV-Flow T1	ID participants - Visit	Total HIV DNA, per 106 CD4, Undetectable =0 T2	LOD Total HIV DNA T2	Integrated HIV DNA per 106 CD4, Undetectable =0 T2	LOD Integrated HIV DNA T2	TILDA, Undetectable =0 T2	LOD TILDA T2	HIV-Flow, p24+ per 106 CD4 T2	LOD HIV-Flow T2
002-3y	476		576		8.6		0	0.4	002-5y	8		5.98		0	1.7	0	0.71
003-2y	23		6		2		0	0.71	003-4y	18		3.59		0	1.4	1.48
005-1y	3843		702		1.4		0	1.02	005-5y	255		194		0	1.4	0	1.67
006-1y	1090		121		9.9		0	0.41	006-3y	318		62.97		16.59		0	0.76
007-1y	0	10	0	16	3.1		0	0.68	007-3y	0	4	0	3	0	2.5	0	1.17
009-2y	24		25		3.6		0	0.53	009-4y	30		28.57		0	1.6	0	2.34
010-1y	624		26		5.6		0	0.51	010-3y	53		14.81		0	2.1	0	0.42
013-3y	872		188		1.5		0	1.49	013-5y	866		254.31		4.21		0	0.7
Undetectable, below LOD

## Sheet: Fig3B
ID participants - Visit	Naïve (% of CD4 T cells) T1	CM (% of CD4 T cells) T1	TM (% of CD4 T cells) T1	EM (% of CD4 T cells) T1	ID participants - Visit	Naïve (% of CD4 T cells) T2	CM (% of CD4 T cells) T2	TM (% of CD4 T cells) T2	EM (% of CD4 T cells) T2
002-3y	76.7	17.1	3.38	0.77	002-5y	77.4	8.89	1.2	1.59
003-2y	83.6	10.9	0.96	0.67	003-4y	71.3	15.9	2.6	2.12
005-1y	87.4	7.5	1.23	1.14	005-5y	88	6.68	0.86	1.36
006-1y	88	4.88	2.51	1.07	006-3y	79.6	10.9	1.3	1.44
007-1y	88.7	7.72	1.03	0.24	007-3y	84.8	9.07	1.64	1.27
009-2y	87.8	6.18	1.51	0.97	009-4y	85.1	7.56	0.93	0.97
010-1y	87.8	6.18	1.51	0.97	010-3y	81.5	9.69	1.37	1.66
013-3y	75.7	14.1	1.4	0.83	013-5y	72	16.2	2.32	1.28

[truncated: 36 more sheets: Fig3C, Fig3 D, Fig3E, Fig4A, Fig4B, Fig5A, Fig5B, Fig5C, Fig6A, Fig6B, Fig6C, Fig6D, Table 1, TableS2, TableS3, TableS4, TableS5, TableS6, TableS7, FigS1D …]
